# Supplementary material for: Introducing Fluorescence-Guided Surgery for Pediatric Ewing, Osteo-, and Rhabdomyosarcomas: A Literature Review
Source: Biomedicines. 2021 Oct 4;9(10):1388. doi: 10.3390/biomedicines9101388 (PMC8533294; doi:10.3390/biomedicines9101388)
Supplement: Supplementary file 1 [file biomedicines-09-01388-s001.zip]

Archive with 1 entries (1 files):
- biomedicines-1331889-supplementary.pdf
